# Supplementary material for: Comprehensive analysis of differentially expressed circRNAs and ceRNA regulatory network in porcine skeletal muscle
Source: BMC Genomics. 2021 May 1;22:320. doi: 10.1186/s12864-021-07645-8 (PMC8088698; doi:10.1186/s12864-021-07645-8)
Supplement: Supplementary file 2 — Additional file 2: Table S2. Pearson correlations between different biological repeats within each LW and MS pigs’ longissimus dorsi muscle. [file 12864_2021_7645_MOESM2_ESM.xls]

			Table S2 Pearson correlations between different biological repeats within each Large White and Mashen pigs�� longissimus dorsi muscle
	LW1-1	LW1-2	LW1-3	LW180-1	LW180-2	LW180-3	LW90-1	LW90-2	LW90-3	MS1-1	MS1-2	MS1-3	MS180-1	MS180-2	MS180-3	MS90-1	MS90-2	MS90-3
LW1-1	1	0.970045941	0.963630448	0.902008384	0.895074324	0.901173835	0.893183009	0.899648937	0.902162552	0.944268484	0.945046424	0.94844772	0.903507274	0.904161049	0.901368908	0.905904768	0.903084335	0.903609505
LW1-2	0.970045941	1	0.968835645	0.902038844	0.894086875	0.896535667	0.893119939	0.901713165	0.903927694	0.940120998	0.938258421	0.941106547	0.90027637	0.905703523	0.901840563	0.908328986	0.907560594	0.908017413
LW1-3	0.963630448	0.968835645	1	0.905709138	0.901100859	0.903909155	0.899910819	0.905565981	0.908527937	0.94398268	0.939556226	0.941267409	0.902390793	0.910492566	0.904728694	0.909487716	0.911483039	0.90741167
LW180-1	0.902008384	0.902038844	0.905709138	1	0.948941107	0.947631397	0.945993444	0.950440726	0.944015869	0.907726183	0.905121663	0.905393567	0.940390624	0.940139447	0.934291195	0.939515693	0.936426675	0.933184954
LW180-2	0.895074324	0.894086875	0.901100859	0.948941107	1	0.968865289	0.956603488	0.954849117	0.950897598	0.906304231	0.901219893	0.896869856	0.954256454	0.950623167	0.943122585	0.944514923	0.935874807	0.933411736
LW180-3	0.901173835	0.896535667	0.903909155	0.947631397	0.968865289	1	0.958335637	0.951511549	0.956717437	0.909626822	0.904711926	0.901622291	0.957756079	0.949159078	0.949502485	0.943413096	0.93600352	0.937895816
LW90-1	0.893183009	0.893119939	0.899910819	0.945993444	0.956603488	0.958335637	1	0.960389001	0.960022944	0.903322313	0.900751633	0.89853227	0.955901664	0.946056049	0.940945183	0.950273149	0.938767517	0.93572482
LW90-2	0.899648937	0.901713165	0.905565981	0.950440726	0.954849117	0.951511549	0.960389001	1	0.96345363	0.913155053	0.910733308	0.905588094	0.951294383	0.952155744	0.947086988	0.95084701	0.950209022	0.945119318
LW90-3	0.902162552	0.903927694	0.908527937	0.944015869	0.950897598	0.956717437	0.960022944	0.96345363	1	0.91661503	0.911284359	0.908250144	0.953567852	0.955478141	0.958545718	0.945163135	0.940945865	0.946380485
MS1-1	0.944268484	0.940120998	0.94398268	0.907726183	0.906304231	0.909626822	0.903322313	0.913155053	0.91661503	1	0.966783443	0.962828166	0.916767905	0.929440924	0.922149827	0.915258753	0.913029794	0.913694963
MS1-2	0.945046424	0.938258421	0.939556226	0.905121663	0.901219893	0.904711926	0.900751633	0.910733308	0.911284359	0.966783443	1	0.965625721	0.911921705	0.920147137	0.91373384	0.910482854	0.908870113	0.90654777
MS1-3	0.94844772	0.941106547	0.941267409	0.905393567	0.896869856	0.901622291	0.89853227	0.905588094	0.908250144	0.962828166	0.965625721	1	0.910013213	0.916825905	0.909796756	0.906701041	0.905920627	0.907026932
MS180-1	0.903507274	0.90027637	0.902390793	0.940390624	0.954256454	0.957756079	0.955901664	0.951294383	0.953567852	0.916767905	0.911921705	0.910013213	1	0.960280473	0.960083183	0.950140728	0.938481864	0.943724104
MS180-2	0.904161049	0.905703523	0.910492566	0.940139447	0.950623167	0.949159078	0.946056049	0.952155744	0.955478141	0.929440924	0.920147137	0.916825905	0.960280473	1	0.963430188	0.948729346	0.944771724	0.947093497
MS180-3	0.901368908	0.901840563	0.904728694	0.934291195	0.943122585	0.949502485	0.940945183	0.947086988	0.958545718	0.922149827	0.91373384	0.909796756	0.960083183	0.963430188	1	0.940150481	0.938221152	0.949933838
MS90-1	0.905904768	0.908328986	0.909487716	0.939515693	0.944514923	0.943413096	0.950273149	0.95084701	0.945163135	0.915258753	0.910482854	0.906701041	0.950140728	0.948729346	0.940150481	1	0.965195223	0.95815024
MS90-2	0.903084335	0.907560594	0.911483039	0.936426675	0.935874807	0.93600352	0.938767517	0.950209022	0.940945865	0.913029794	0.908870113	0.905920627	0.938481864	0.944771724	0.938221152	0.965195223	1	0.960308243
MS90-3	0.903609505	0.908017413	0.90741167	0.933184954	0.933411736	0.937895816	0.93572482	0.945119318	0.946380485	0.913694963	0.90654777	0.907026932	0.943724104	0.947093497	0.949933838	0.95815024	0.960308243	1
